# Supplementary material for: Effect of Dietary Supplementation of Lactiplantibacillus plantarum N-1 and Its Synergies with Oligomeric Isomaltose on the Growth Performance and Meat Quality in Hu Sheep
Source: Foods. 2023 Apr 29;12(9):1858. doi: 10.3390/foods12091858 (PMC10178320; doi:10.3390/foods12091858)
Supplement: Supplementary file 1 [file foods-12-01858-s001.zip]

Archive with 1 entries (1 files):
- foods-2332503-supplementary.pdf
